# Supplementary material for: Development of patient-reported outcome for adult spinal deformity: validation study
Source: Sci Rep. 2024 Jan 14;14:1286. doi: 10.1038/s41598-024-51783-4 (PMC10787822; doi:10.1038/s41598-024-51783-4)
Supplement: Supplementary file 1 — Supplementary Information. [file 41598_2024_51783_MOESM1_ESM.xlsx]

## Sheet: Sheet1
Item number	Domain	Questionnaire	Answer options
			1	2	3	4	5	Answer
1	Main symptom	Are you concerned about the current appearance of your back?	Not at all	Not very much	Neither	Somewhat	Very much	1
2	Main symptom	Which one of the following best describes the amount of back pain you have experienced?	No pain	A little pain	Moderate pain	Much pain	Severe pain	1
7	Collateral symptom	Are you able to get up from the floor without help?	Can do easily	A little difficult	Somewhat difficult	Very difficult	Cannot do	1
8	Collateral symptom	Are you able to wipe yourself after using the toilet?	Can do easily	A little difficult	Somewhat difficult	Very difficult	Cannot do	1
9	Collateral symptom	Are you able to bend down and pick up something from the floor?	Can do easily	A little difficult	Somewhat difficult	Very difficult	Cannot do	1
10	Collateral symptom	Are you able to wash your body in the bath?	Can do easily	A little difficult	Somewhat difficult	Very difficult	Cannot do	1
12	Collateral symptom	Are you able to put on your socks ?	Can do easily	A little difficult	Somewhat difficult	Very difficult	Cannot do	1
15	Main symptom	How long can you keep standing without help?	Can stand more than 1 hour	Can stand more than 30 minutes	Can stand more than 15 minutes	Can stand more than 5 minutes	Can stand more than one minute	1
17	Main symptom	How long can you keep walking without rest?	Can walk more than 1 hour	Can walk more than 30 minutes	Can walk more than 15 minutes	Can walk more than 5 minutes	Can walk more than one minute	1
19	Main symptom	Are you able to get in and out of a car?	Can do easily	A little difficult	Somewhat difficult	Very difficult	Cannot do	1
20	shelving	Are you able to reach to a high shelf?	Can do easily	A little difficult	Somewhat difficult	Very difficult	Cannot do	1
21	Main symptom	Are you able to hang your laundry on a clothesline?	Can do easily	A little difficult	Somewhat difficult	Very difficult	Cannot do	1
24	Main symptom	Are you able to take out the garbage?	Can do easily	A little difficult	Somewhat difficult	Very difficult	Cannot do	1
25	Main symptom	Are you able to wash dishes,pots,and utensils by hand while standing at a sink?	Can do easily	A little difficult	Somewhat difficult	Very difficult	Cannot do	1
29	Main symptom	Are you worried that you will not be able to walk in the future?	Not at all	A little anxious	Somewhat anxious	Fairly anxious	Very anxious	1
	Main symptom score	100
	Collateral symptom score	100
